# Supplementary material for: Potential risk for bacterial contamination in conventional reused ventilator systems and disposable closed ventilator-suction systems
Source: PLoS One. 2018 Mar 16;13(3):e0194246. doi: 10.1371/journal.pone.0194246 (PMC5856346; doi:10.1371/journal.pone.0194246)
Supplement: S1 File — (XLSX) [file pone.0194246.s001.xlsx]

## Sheet: Bacteria concentration
	Reused ventilator systems of bacterial concentration (CFU/ml)						Disposable ventilator systems of bacterial concentration (CFU/ml)
ID	BHH	HH	IC	Y	15R	EC	BHH	HH	IC	Y	15R	EC
1	15	2165000	1835000	1720000	1000000000	16150000	0	1415000	16650000	2020000	24600000	13400000
2	45	760000	13950000	795000	1985000	6300000	0	150000	74000000	720000	1720000	66000000
5	25	7300000	19150000	615000	7150000	8500000	0	265000	65000000	2800000	30000000	1000000000
10	30	1715000	162500000	24000000	155500000	61500000	0	885000	1000000000	10750000	151000000	261000000
12	10	2960000	14700000	1500000	79500000	10700000	.	.	.	.	.	.
13	1000000000	2335000	320000	90000	735000	615000	0	485000	7500000	230000	1145000	730000
14	0	30000	440000	245000	775000	1095000	0	0	965000	1100000	1335000	11300000
17	1675	2160000	2450000	1290000	10650000	14900000	.	.	.	.	.	.
19	5	23200000	14200000	4900000	12600000	21350000	0	14900000	209000000	5350000	13850000	157500000
20	10	1330000	2595000	610000	7700000	17150000	5	45000	24050000	1505000	21100000	248500000
22	100	585000	2160000	1215000	1540000	155000000	0	5000	16150000	1515000	24050000	169000000
23	505	18950000	14900000	1275000	6500000	8000000	.	.	.	.	.	.
24	0	0	135000	1720000	16300000	14400000	0	525000	27050000	14450000	21900000	1000000000
25	0	890000	1225000	285000	1215000	10700000	10	0	9600000	1190000	15350000	13550000
26	50	21250000	135500000	1095000	176500000	122000000	.	.	.	.	.	.
27	0	1755000	2790000	1970000	2440000	15300000	0	0	1000000000	1135000	8650000	97500000

## Sheet: Disconnection frequency
ID	Reused ventilator systems, times/week	Disposable ventilator systems, times/week
1	82	21
2	90	16
5	97	16
10	113	11
12	98	.
13	99	11
14	88	12
17	85	.
19	98	6
20	107	9
22	73	18
23	100	.
24	93	8
25	79	8
26	68	.
27	58	5
